# Supplementary material for: Activation and Autoinhibition Mechanisms of NLR Immune Receptor Pi36 in Rice
Source: Int J Mol Sci. 2024 Jul 2;25(13):7301. doi: 10.3390/ijms25137301 (PMC11242311; doi:10.3390/ijms25137301)
Supplement: Supplementary file 1 [file ijms-25-07301-s001.zip]

Archive with 1 entries (1 files):
- ijms-3071099-supplementary.pdf
